# Supplementary material for: Vegan and Vegetarian Soups Are Excellent Sources of Cholinesterase Inhibitors
Source: Nutrients. 2024 Jun 26;16(13):2025. doi: 10.3390/nu16132025 (PMC11243061; doi:10.3390/nu16132025)
Supplement: Supplementary file 1 [file nutrients-16-02025-s001.zip]

Archive with 1 entries (1 files):
- nutrients-3048761-supplementary.pdf
